# Supplementary material for: An explicit integration approach for predicting the microstructures of multicomponent alloys
Source: Nat Commun. 2025 Jul 15;16:6504. doi: 10.1038/s41467-025-61246-7 (PMC12264088; doi:10.1038/s41467-025-61246-7)
Supplement: Supplementary file 4 — Source data [file 41467_2025_61246_MOESM4_ESM.xlsx]

## Sheet: Figure 2 (a)
Figure 2 (a)
	al_dendrite
	number_of_component	error	errbar_lower	errbar_upper
	3	5.32e-07	4e-08	1.73e-07
	6	4.01e-06	1.04e-07	7.79e-06
	9	7.45e-06	1.36e-07	2.7e-05
	12	7.89e-06	1.25e-07	2.71e-05
	15
	18
	20
	ni_dendrite
	number_of_component	error	errbar_lower	errbar_upper
	3	5.53e-07	7.53e-09	4.89e-07
	6	1.7e-06	1.28e-08	2.4e-06
	9	2.96e-06	8.14e-08	3.71e-06
	12	2.8e-06	2.91e-08	4.41e-06
	15	5.16e-06	1.62e-07	1.05e-05
	18
	20
	fe_dendrite
	number_of_component	error	errbar_lower	errbar_upper
	3	6.12e-06	2.58e-07	9.81e-06
	6	3.74e-06	6.22e-08	8.2e-06
	9	6.54e-06	5.29e-08	1.67e-05
	12	8.2e-06	8.39e-08	2.65e-05
	15	2.83e-05	1.85e-07	9.65e-05
	18	1.89e-05	1.74e-07	6.57e-05
	20	1.16e-05	1.44e-07	3.52e-05
	ni_superalloy
	number_of_component	error	errbar_lower	errbar_upper
	3	1.11e-06	4.24e-09	3.45e-06
	6	9.93e-06	8.51e-09	3.38e-05
	9	8.9e-06	2.26e-08	2.89e-05
	12	1.07e-05	2.33e-08	3.34e-05
	15
	18
	20

## Sheet: Figure 2 (b)
Figure 2 (b)
	al_dendrite
	number_of_component	error_Jmol	errbar_Jmol_lower	errbar_Jmol_upper
	3	0.0241	0.00274	0.00483
	6	0.294	0.00506	0.592
	9	0.397	0.00701	0.929
	12	0.498	0.0126	1.41
	15
	18
	20
	ni_dendrite
	number_of_component	error_Jmol	errbar_Jmol_lower	errbar_Jmol_upper
	3	0.0476	0.000854	0.0297
	6	0.107	0.00104	0.143
	9	0.233	0.00643	0.47
	12	0.269	0.00451	0.392
	15	0.484	0.0164	1.01
	18
	20
	fe_dendrite
	number_of_component	error_Jmol	errbar_Jmol_lower	errbar_Jmol_upper
	3	0.0477	0.00297	0.095
	6	0.131	0.00178	0.306
	9	0.282	0.00427	0.692
	12	0.3	0.00613	0.737
	15	0.504	0.016	1.223
	18	0.535	0.0175	1.27
	20	0.604	0.0141	1.44
	ni_superalloy
	number_of_component	error_Jmol	errbar_Jmol_lower	errbar_Jmol_upper
	3	0.0369	0.000246	0.11
	6	0.0903	0.000422	0.281
	9	0.132	0.000988	0.433
	12	0.184	0.00128	0.578
	15
	18
	20

## Sheet: Figure 2 (c)
Figure 2 (c)
	al_dendrite
	number_of_component	time
	3	25
	6	30
	9	35
	12	42
	15
	18
	20
	ni_dendrite
	number_of_component	time
	3	25
	6	29
	9	33
	12	41
	15	48
	18
	20
	fe_dendrite
	number_of_component	time
	3	25
	6	29
	9	34
	12	41
	15	51
	18	56
	20	63
	ni_superalloy
	number_of_component	time
	3	81
	6	147
	9	207
	12	308
	15
	18
	20
